# Supplementary material for: Integrative metabolomic and transcriptomic analyses reveal flavonoid biosynthesis pathway in Eupatorium lindleyanum
Source: Sci Rep. 2025 Dec 4;15:43151. doi: 10.1038/s41598-025-27287-0 (PMC12678412; doi:10.1038/s41598-025-27287-0)
Supplement: Supplementary file 11 — Supplementary Material 11 [file 41598_2025_27287_MOESM11_ESM.xls]

## Sheet: 学博
	2023届优秀博士学位论文获得者名单
	学院： （盖章）
	序号	论文作者	学科代码	学科名称	指导教师	论文题目
	1
	2
	3
	4
	5

## Sheet: 学硕
	2023届优秀硕士学术学位论文获得者名单
	学院： （盖章）
	序号	论文作者	学科代码	学科名称	指导教师	论文题目
	1
	2
	3
	4
	5
	6
	7
	8
	9
	10
	11
	12
	13
	14
	15
	16
	17
	18
	19
	20
	21
	22
	23
	24
	25
	26
	27
	28
	29

## Sheet: 专硕
	2023届硕士专业学位示范论文获得者名单
	学院： （盖章）
	序号	论文作者	专业代码	专业名称	指导教师	论文题目
	1
	2
	3
	4
	5
	6
	7
	8
	9
	10
	11
	12
	13
	14
	15
	16
	17
	18
	19
	20
	21
	22
	23
	24
	25
	26
	27
	28
	29

## Sheet: Sheet2
Compounds	中文名	分子式	保留时间	质荷比	Log2 FoldChange	p.value	VIP	类别	分类中文名	Compounds	化合物中文名					F3H烟草			野生型烟草					峰面积倍数
5-Methoxypsoralen	5-甲氧基补骨脂素	C12H8O4	1.223	215.035	3.50906	0.00011081	1.60332	5-methoxypsoralens	甲氧补骨脂素	5-Methoxypsoralen	5-甲氧基补骨脂素	香豆素类	香豆素类	1									香豆素类		香豆素类	1		Kaempferol	山柰酚
shogaol	姜烯酚	C17H24O3	19.98	277.18	-1.73956	0.00031807	1.59363	Shogaols	姜烯酮类	shogaol	姜烯酚	酚类	酚类	1	倍数								酚类		酚类	1
Kaempferol	山柰酚	C15H10O6	7.082	287.055	-2.627	0.00052792	1.5868	Flavonols	黄酮类	Kaempferol	山柰酚	黄酮类	黄酮类	11	10.2894	58656	62699	60583	7189	7029	3464	10.2894	黄酮类		黄酮类	11
forskolin	毛喉素	C22H34O7	15.002	433.221	4.61377	0.0010044	1.5752	Triterpenoids	三萜类	forskolin	毛喉素	萜类	萜类	11									萜类		萜类	12
N-Acetylglutamic acid	乙酰谷氨酸	C7H11NO5	1.33	188.056	3.01266	0.0013278	1.56888	Glutamic acid and derivatives	谷氨酸及其衍生物	N-Acetylglutamic acid	乙酰谷氨酸	氨基酸	氨基酸	5									氨基酸		氨基酸	5
Tryptophanol	6-甲氧基-3-甲基-1H-吲哚	C10H11NO	1.461	144.082	-2.99804	0.0013515	1.56845	Indole and derivatives	吲哚及其衍生物	Tryptophanol	6-甲氧基-3-甲基-1H-吲哚	生物碱类	生物碱类	2									生物碱类		生物碱类	2
Carbocysteine	羧甲基半胱氨酸	C5H9NO4S	1.842	178.018	4.54745	0.0033068	1.5407	L-cysteine-S-conjugates	半胱氨酸类	Carbocysteine	羧甲基半胱氨酸	氨基酸	糖类	1									氨基酸		糖类	1
acacetin	刺槐素	C16H12O5	14.54	285.08	-2.28708	0.003338	1.54033	4'-O-methylated flavonoids	甲基黄酮类	acacetin	刺槐素	黄酮类	木脂素	2	8.40078	138584	99763	113402	8781	25656	7434	8.40078	黄酮类		木脂素	2
D-FRUCTOSE	d-果糖	C6H12O6	1.124	179.056	2.03132	0.0035511	1.5379	Monosaccharides	单糖	D-FRUCTOSE	d-果糖	糖类	有机酸	4									糖类		有机酸	2
Saikosaponin B4	柴胡皂苷B4	C43H72O14	19.872	813.5	-2.09376	0.0075151	1.50137	Triterpene saponins	三萜皂苷	Saikosaponin B4	柴胡皂苷B4	萜类											萜类		脂肪酸	2
Eleutheroside E	刺五加苷 E	C34H46O18	6.37	765.26	-6.01131	0.0085492	1.49356	Lignan glycosides	木脂素糖苷	Eleutheroside E	刺五加苷 E	木脂素		38									木脂素
Convallatoxin	铃兰毒甙	C29H42O10	19.532	589.241	1.71682	0.0087117	1.49237	Cardenolide glycosides and derivatives	卡酚苷及其衍生物	Convallatoxin	铃兰毒甙	萜类											萜类
Sappanone A Dimethyl Ether	苏木酮A	C18H16O5	9.694	351.086	-1.96934	0.010696	1.47868	Homoisoflavonoids	高异黄酮	Sappanone A Dimethyl Ether	苏木酮A	黄酮类			6.45542	141479	234377	193932	40813	29347	18105	6.45542	黄酮类
Baohuoside I	宝霍苷I	C27H30O10	8.909	515.19	5.7202	0.01095	1.47702	Flavonoid-3-O-glycosides	类黄酮	Baohuoside I	宝霍苷I	黄酮类			32.1749	45213	16317	22704	867	555	1196	32.1749	黄酮类
Indole-3-acetyl-L-isoleucine	N-(3-吲哚基乙酰基)-L-异亮氨酸	C16H20N2O3	12.463	289.155	-1.98137	0.011414	1.47403	Amino acids	氨基酸	Indole-3-acetyl-L-isoleucine	N-(3-吲哚基乙酰基)-L-异亮氨酸	氨基酸											氨基酸
Asperulosidic acid	车叶草苷酸	C18H24O12	1.106	455.11	-1.49924	0.011825	1.47144	Iridoid O-glycosides	环烯醚萜苷类	Asperulosidic acid	车叶草苷酸	萜类											萜类
Ingenol	巨大戟二萜醇	C20H28O5	13.344	371.18	-1.15098	0.013478	1.46141	Tigliane and ingenane diterpenoids	萜类	Ingenol	巨大戟二萜醇	萜类											萜类
Quinaldic acid	喹啉-2-甲酸	C10H7NO2	7.095	174.055	-3.69219	0.016199	1.44613	Quinoline carboxylic acids	喹啉羧酸	Quinaldic acid	喹啉-2-甲酸	有机酸											有机酸
5-O-methyllicoricidin	甘草异黄烷甲	C27H34O5	12.354	437.233	2.94871	0.018978	1.43175	7-O-methylated isoflavonoids	异黄酮	5-O-methyllicoricidin	甘草异黄烷甲	黄酮类			4.38302	20071	37162	23945	7612	3016	7893	4.38302	黄酮类
Tracheloside	络石苷	C27H34O12	7.502	573.19	-3.98576	0.01907	1.43129	Lignan glycosides	木脂素糖苷	Tracheloside	络石苷	木脂素											木脂素
Epimedoside A	淫羊藿属苷A	C32H38O15	7.91	685.21	-2.19185	0.020738	1.42316	Flavonoid-7-O-glycosides	类黄酮	Epimedoside A	淫羊藿属苷A	黄酮类			7.13138	93122	72234	36134	18637	7201	2416	7.13138	黄酮类
Kushenol I	苦参醇I	C26H30O7	6.953	477.19	-2.62959	0.02362	1.40981	8-prenylated flavanones	异戊烯基黄酮类化合物	Kushenol I	苦参醇I	黄酮类			10.6366	72229	32844	64730	4841	7317	3806	10.6366	黄酮类
atractyloside A	苍术苷A	C21H36O10	8.829	471.22	2.43576	0.024196	1.40724	Terpene glycosides	萜烯糖苷	atractyloside A	苍术苷A	萜类											萜类
Palmitic Acid	棕榈酸	C16H32O2	10.526	274.274	2.05297	0.025887	1.39986	Long-chain fatty acids	长链脂肪酸	Palmitic Acid	棕榈酸	有机酸											脂肪酸
Isorhamnetin	异鼠李素	C16H12O7	1.133	339.05	2.00992	0.027596	1.39262	Flavonols	黄酮醇	Isorhamnetin	异鼠李素	黄酮类			2.24647	16390	15862	17905	4569	9519	8239	2.24647	黄酮类
Naringenin	柚皮素	C15H12O5	9.597	271.062	-3.26493	0.028418	1.38921	Flavanones	黄烷酮	Naringenin	柚皮素	黄酮类			17.8105	21964	15169	29977	1074	1001	1693	17.8105	黄酮类
Sclareol	香紫苏醇	C20H36O2	16.22	331.26	-1.93434	0.029745	1.38381	Diterpenoids	二萜类	Sclareol	香紫苏醇	萜类											萜类
Succinic acid	琥珀酸	C4H6O4	1.455	119.034	0.970191	0.03419	1.36651	Dicarboxylic acids and derivatives	二羧酸及其衍生物	Succinic acid	琥珀酸	有机酸											有机酸
Episyringaresinol 4'-O-beta-D-glncopyranoside	(-)-丁香树脂酚-4-O-β-D-葡萄糖苷	C28H36O13	7.376	603.21	-6.28501	0.035228	1.36262	Lignan glycosides	木脂素糖苷	Episyringaresinol 4'-O-beta-D-glncopyranoside	升麻素 4'-O-beta-D-葡萄糖苷	萜类											萜类
17-Hydroxyisolathyrol	17-羟基异千金二萜醇	C20H30O5	9.675	373.2	1.28724	0.039936	1.34564	Diterpenoids	二萜类	17-Hydroxyisolathyrol	17-羟基异千金二萜醇	萜类											萜类
Notoginsenoside Ft1	三七皂苷Ft1	C47H80O17	17.327	939.53	1.70137	0.040736	1.34285	Triterpenoids	三萜类	Notoginsenoside Ft1	三七皂苷Ft1	萜类											萜类
isosakuranetin-7-O-rutinoside	香风草甙	C28H34O14	7.556	593.188	-1.76244	0.042598	1.33646	Flavonoid-7-O-glycosides	黄酮苷	isosakuranetin-7-O-rutinoside	香风草苷	黄酮类			5.51873	114142	58593	48638	25379	7846	6888	5.51873	黄酮类
Stevioside	甜菊苷	C38H60O18	17.281	827.36	-0.969565	0.044616	1.32967	Steviol glycosides	甜菊糖甙	Stevioside	甜菊苷	萜类											萜类
Myricetin	杨梅素	C15H10O8	1.062	317.058	-1.60696	0.045305	1.32738	Flavonols	黄酮醇	Myricetin	杨梅素	黄酮类			4.86311	123953	106310	44960	31627	20275	4692	4.86311	黄酮类
Trans-Vaccenic acid	反式-11-十八烯酸	C18H34O2	19.889	281.249	-1.74565	0.047884	1.31897	Long-chain fatty acids	长链脂肪酸	Trans-Vaccenic acid	反式-11-十八烯酸	有机酸											脂肪酸
L-5-Oxoproline	d-焦谷氨酸	C5H7NO3	1.487	128.035	1.7162	0.047889	1.31896	Alpha amino acids and derivatives	氨基酸及其衍生物	L-5-Oxoproline	d-焦谷氨酸	氨基酸											氨基酸
Glutamine	谷氨酰胺	C5H10N2O3	1.646	145.062	2.04159	0.048512	1.31696	Alpha amino acids	氨基酸	Glutamine	谷氨酰胺	氨基酸											氨基酸
quinidine	奎尼丁	C20H24N2O2	6.816	347.17	3.52619	0.0497	1.31318	Cinchona alkaloids	金鸡纳生物碱	quinidine	奎尼丁	生物碱类											生物碱类
												F3H											F3H

## Sheet: Sheet3
Compounds	中文名	分子式	保留时间	质荷比	Log2 FoldChange	p.value	VIP	Ontology		中文名
3-Glu(1-3)Glu-28-Glu Medicagenic acid	苜蓿酸	C48H76O21	9.657	987.481	-2.80611	0.0020366	1.61757	Triterpene saponins	三萜皂苷	苜蓿酸	萜类										香豆素类	1
5-Methoxypsoralen	5-甲氧基补骨脂素	C12H8O4	1.223	215.035	1.07635	0.0024785	1.6111	5-methoxypsoralens	补骨脂素	5-甲氧基补骨脂素	香豆素类										酚类	1
Ingenol	巨大戟二萜醇	C20H28O5	13.344	371.18	-1.35871	0.003278	1.6007	Tigliane and ingenane diterpenoids	醇类	巨大戟二萜醇	萜类										黄酮类	4
Humulone	律草酮	C21H30O5	13.925	361.202	-2.00006	0.0039583	1.5928	Acyloins	酮醇	律草酮	酮类										萜类	8
Cucurbitacin I	葫芦素 I	C30H42O7	14.159	513.304	1.37673	0.0045524	1.58644	Cucurbitacins	葫芦素	葫芦素 I	萜类										氨基酸	2
Polygalic Acid	远志酸	C29H44O6	13.455	511.3	2.03115	0.005627	1.57588	12-alpha-hydroxysteroids	12-羟基硬脂酸	远志酸	有机酸										生物碱类	4
USNIC ACID	松萝酸	C18H16O7	7.743	343.139	-1.54385	0.0084606	1.55206														有机酸	4
Paeoniflorin	芍药苷	C23H28O11	10.798	479.156	2.17207	0.0087163	1.55012	Terpene glycosides	萜烯糖苷	芍药苷	萜类										木脂素类	1
Theophylline	茶碱	C7H8N4O2	1.736	179.057	0.826193	0.0093298	1.54557	Xanthines	黄嘌呤类	茶碱	生物碱类
Baohuoside I	宝霍苷I	C27H30O10	8.909	515.19	5.32106	0.011189	1.5326	Flavonoid-3-O-glycosides	黄酮	宝霍苷I	黄酮类	33.1108	45213	16317	22704	954	1247	343	33.1108	33.1108	酮酸	0
Kumatakenin	华良姜素	C17H14O6	12.179	315.09	-1.49151	0.014075	1.51439	7-O-methylated flavonoids	黄酮类化合物	华良姜素	黄酮类	3.54009	44081	40638	22404	6814	14127	9319	3.54009	3.54009	强心苷类	1
Soyasapogenol B	大豆甾醇B	C42H68O14	12.897	795.458	-5.84435	0.01423	1.51346	Triterpene saponins	三萜皂苷	大豆甾醇B	萜类										酯类	1
3-deoxysappanchalcone	3-去氧苏木查尔酮	C16H14O4	4.947	269.024	-1.86865	0.014237	1.51342	Cinnamylphenols	肉桂基苯酚	3-去氧苏木查尔酮	黄酮类	4.54898	984	633	612	179	114	197	4.54898	4.54898
Rubusoside	甜茶苷	C32H50O13	14.204	643.33	-3.39722	0.017837	1.49318	Steviol glycosides	甜菊醇糖苷	甜茶苷	萜类
Ketoisovaleric acid	3-甲基-2-氧丁酸	C5H8O3	1.27	117.055	-1.86933	0.01821	1.4912	Short-chain keto acids and derivatives	短链酮酸及其衍生物	3-甲基-2-氧丁酸	有机酸
Indole-3-acetyl-L-isoleucine	N-(3-吲哚基乙酰基)-L-异亮氨酸	C16H20N2O3	12.463	289.155	-2.11485	0.018906	1.48755	Amino acids	氨基酸	N-(3-吲哚基乙酰基)-L-异亮氨酸	氨基酸
epiyangambin	O,O-二甲基鹅掌楸树脂醇 A	C24H30O8	12.206	445.187	-1.61334	0.019882	1.48255	Furanoid lignans		O,O-二甲基鹅掌楸树脂醇 A	木脂素类
Tetrahydroalstonine	四氢鸭脚木碱	C21H24N2O3	13.983	351.171	-2.00654	0.023454	1.46517	Yohimbine alkaloids		四氢鸭脚木碱	生物碱类
afzelechin	阿夫儿茶精	C15H14O5	14.077	273.138	-1.47574	0.023649	1.46426	Flavan-3-ols	黄烷-3-醇	阿夫儿茶精	黄酮类	3.25504	83471	107462	49683	19869	43488	10564	3.25504	3.25504
Lunarine	新月花碱	C25H31N3O4	14.883	455.265	-1.07655	0.024838	1.45878	Macrolactams	大内酰胺类	新月花碱	生物碱类
shogaol	6-姜烯酚	C17H24O3	19.98	277.18	-1.88422	0.028033	1.44465	Shogaols	姜烯酮类	6-姜烯酚	酚类
Oleaside A	夹竹桃苷A	C30H44O7	17.667	539.29	-5.12487	0.028519	1.44257	O-glycosyl compounds		夹竹桃苷A	强心苷类
N-Acetylglutamic acid	N-乙酰-D-谷氨酸	C7H11NO5	1.33	188.056	1.64676	0.029444	1.43865	Glutamic acid and derivatives	谷氨酸及其衍生物	N-乙酰-D-谷氨酸	氨基酸
Vulpinic acid	吴耳酸	C19H14O5	5.439	321.067	1.2199	0.033012	1.42407	Butenolides	丁烯内酯	吴耳酸	酯类
atractyloside A	苍术苷A	C21H36O10	8.829	471.22	1.73487	0.039091	1.40083	Terpene glycosides	萜烯糖苷	苍术苷A	萜类
N-Acetyl Mesalazine	5-乙酰氨基水杨酸	C9H9NO4	1.311	194.046	-0.822222	0.039188	1.40048	Acylaminobenzoic acid and derivatives	酰基氨基苯甲酸及其衍生物	5-乙酰氨基水杨酸	有机酸
alpha-Hederin	α-常春藤皂苷	C41H66O12	12.856	795.454	-5.86952	0.043878	1.38371	Triterpenoids	三萜类	α-常春藤皂苷	萜类
quinidine	奎尼丁	C20H26N2O2	18.723	325.236	3.58316	0.049797	1.3637	Cinchona alkaloids	金鸡纳生物碱	奎尼丁	生物碱类
																							FLS

## Sheet: 白术 (2)
实际ENC	GC3s	预期值	(ENC实际-ENC期望)/ENC实际
46.24	0.27	50.1406	-0.0843552
41.14	0.281	50.9451	-0.238335
46.91	0.257	49.1751	-0.0482866
48.41	0.259	49.3245	-0.0188916
48.71	0.248	48.4994	0.00432348
51.91	0.304	52.5786	-0.01288
46.29	0.237	47.6675	-0.0297576
47.28	0.273	50.3612	-0.0651701
50.67	0.331	54.3842	-0.0733024
47.18	0.237	47.6675	-0.0103323
45.14	0.284	51.1622	-0.133411
44.43	0.279	50.7998	-0.143367
47.05	0.255	49.0254	-0.0419856
49.72	0.284	51.1622	-0.0290057
56.18	0.292	51.7355	0.0791117
50.68	0.27	50.1406	0.0106436
43.01	0.255	49.0254	-0.139861
49.85	0.222	46.526	0.0666794
50.81	0.188	43.9334	0.13534
52.02	0.234	47.4397	0.0880488
48.04	0.261	49.4737	-0.0298431
47.89	0.273	50.3612	-0.0516025
48.21	0.27	50.1406	-0.0400453
49.53	0.269	50.0668	-0.0108386
50.72	0.272	50.2878	0.00852151
49.7	0.303	52.5092	-0.056523
47.39	0.246	48.3486	-0.0202275
46.24	0.27	50.1406	-0.0843552
53.85	0.276	50.581	0.0607058
48.36	0.277	50.654	-0.0474366
42.95	0.215	45.9919	-0.070824
38.26	0.203	45.0759	-0.178147
52.29	0.27	50.1406	0.0411057
51.3	0.237	47.6675	0.0708094
48.44	0.254	48.9505	-0.0105381
44.1	0.237	47.6675	-0.0808952
35.74	0.159	41.7461	-0.16805
43.63	0.205	45.2285	-0.036638
43.53	0.19	44.0854	-0.0127592
55.15	0.306	52.7169	0.0441172
52.83	0.347	55.3811	-0.0482888
48.47	0.284	51.1622	-0.0555428
45.41	0.207	45.3812	0.000635002
48.88	0.228	46.9833	0.0388033
42.78	0.177	43.0994	-0.00746656
45.17	0.244	48.1976	-0.0670257
54.75	0.246	48.3486	0.116921
49.51	0.241	47.9706	0.0310919
46.68	0.216	46.0682	0.0131058
45.33	0.209	45.5338	-0.00449675
52.37	0.324	53.9298	-0.0297848
45.41	0.207	45.3812	0.000635002
48.47	0.284	51.1622	-0.0555428
52.83	0.347	55.3811	-0.0482888
55.15	0.306	52.7169	0.0441172

## Sheet: Sheet2 (2)
RNA建库类型				DNA建库类型						微生物扩增子文库
请选择…				请选择…						请选择扩增区域…
真核普通转录组文库				动植物全基因组重测序文库						16s V3
真核链特异性文库				动植物简化基因组文库（RAD文库）						16s V4
原核链特异性转录组文库				动植物简化基因组文库（GBS文库）						16s V3-V4
数字基因表达谱文库（DGE）				微生物小片段文库						16s V4-V5
Small RNA文库				微生物小片段PCR-free文库						18s V4
lncRNA文库				微生物大片段文库（ 2k； 5k；）						18s V9
宏转录组文库				PCR产物文库						ITS 1
circleRNA				Meta文库						ITS 2
羟甲基化文库				人重测序文库						古细菌V4
RIP-seq文库				人外显子文库						其他目标区域
PacBio 文库（转录组）				人Haloplex panal文库
				人SureSlect目标区域文库
				甲基化文库
				Chip seq文库
				PacBio 文库（10K）
				PacBio 文库（20K）

## Sheet: Sheet1 (2)
请选择扩增区域
16s V3
16s V4
16s V3-V4
16s V4-V5
18s V4
18s V9
ITS 1
ITS 2
古细菌V4
其他目标区域

## Sheet: 工作表1
请选择扩增区域
16s V3				16S V3；16S V4；16S V3-V4；16S V4-V5；18S V4；18S V9；ITS1；ITS2；古细菌V4；其他目标区域（下拉菜单）
16s V4
16s V3-V4
16s V4-V5
18s V4
18s V9
ITS 1
ITS 2
古细菌V4
其他目标区域

## Sheet: Sheet2 (3)
RNA建库类型				DNA建库类型						微生物扩增子文库
请选择…				请选择…						请选择扩增区域…
真核普通转录组文库				动植物全基因组重测序文库						16s V3
真核链特异性文库				动植物简化基因组文库（RAD文库）						16s V4
原核链特异性转录组文库				动植物简化基因组文库（GBS文库）						16s V3-V4
数字基因表达谱文库（DGE）				微生物小片段文库						16s V4-V5
Small RNA文库				微生物小片段PCR-free文库						18s V4
lncRNA文库				微生物大片段文库（ 2k； 5k；）						18s V9
宏转录组文库				PCR产物文库						ITS 1
circleRNA				Meta文库						ITS 2
羟甲基化文库				人重测序文库						古细菌V4
RIP-seq文库				人外显子文库						其他目标区域
PacBio 文库（转录组）				人Haloplex panal文库
				人SureSlect目标区域文库
				甲基化文库
				Chip seq文库
				PacBio 文库（10K）
				PacBio 文库（20K）

[truncated: 3 more sheets: Sheet1, 工作表1 (2), Sheet1 (4)]
